# Supplementary material for: Quantitative Trait Loci Mapping and Identification of Candidate Genes Linked to Fruit Acidity in Apricot (Prunus armeniaca L.)
Source: Front Plant Sci. 2022 Mar 18;13:838370. doi: 10.3389/fpls.2022.838370 (PMC8972129; doi:10.3389/fpls.2022.838370)
Supplement: Supplementary Table 1 — Primer sequences of the four new markers added to the ‘L × B’ map. For single nucleotide polymorphism (SNP) markers, also the allele-specific primer is reported as well as amplicon length. [file Table_1.XLSX]

## Sheet: Supplementary Table 1
Marker name		Primer F		Primer R		Primer TSP		PCR product (bp)
SSR_8G088400		CGCCATGAACAAAAGCCACA		TGGCAATGAAGTCCACCTCA				178
SSR_8G126800		TCTCGCAACTCAAAGGCCAT		TCCTCCTCCACCAAGAACCT				168
SNP_8G096900		CCGTCCCTTGGGTTAACAAA		TTTGAGAACCTATTGACAACGGT		GCGTCAAATAGAAAACTAGTATTG		763/245
SNP_8G135400		CCCGTAGTCTCAGTGATGCA		TCGGCCAGTAAGAGGGGTTA		TGAGCAAAGTTTGTGAATCA		429/157

## Sheet: Supplementary Table 2
TSP protocols for SNPs markers
PCR Mix
Total volume = 15 µl
	Final concentration
Buffer 10x	1	x
MgCl2	1.5	mM
dNTPs	0.5	mM
Bovine serum albumine (BSA)	0.46	ng/µl
Taq polymerase Fisher	1	U/reaction
Locus-specific primers	0.13	µM
Allele specific primer	0.5	µM
DNA (50 ng/µl)	1	µl
Amplification conditions:	SNP_8G096900
		minutes
	94 °C	04:00:00
	94 °C	00:30:00
	58 °C	00:30:00	x23	cycles
	72 °C	01:00:00
	94 °C	00:10:00
	46 °C	00:30:00	x10	cycles
	94 °C	00:10:00
	54 °C	00:30:00	x12	cycles
	72 °C	00:05:00
	SNP_8G135400
		minutes
	94 °C	04:00:00
	94 °C	00:30:00
	58 °C	00:30:00	x20	cycles
	72 °C	01:00:00
	94 °C	00:10:00
	48 °C	00:30:00	x10	cycles
	72 °C	01:00:00
	94 °C	00:10:00
	54 °C	00:30:00	x15	cycles
	72 °C	00:10:00

## Sheet: Supplementary Table 3
	W	p-value
pH 1	0.95039*	0.07676
pH 2	0.90819	0.00161
pH 3	0.98949*	0.6162
Titratable acidity 1	0.9615*	0.08001
Titratable acidity 2	0.98551*	0.2877
Titratable acidity 3	0.98001*	0.129
Malate 1	0.97978*	0.07965
Malate 2	0.95343	0.006882
Citrate 1	0.91405	0.00172
Citrate 2	0.92317	7.92e-06
Quinate 1	0.94308	0.0993
Quinate 2	0.86049	8.14e-09
* significant W values

## Sheet: Supplementary Table 4
Marker name			P. persica Ch_8
			Gene name	Position (bp)
SSR_8G088400			Prupe.8G088400	12149949 - 12155795
SSR_8G126800			Prupe.8G126800	15105089 - 15109687
SNP_8G096900			Prupe.8G096900	12898950 - 12903539
SNP_8G135400			Prupe.8G135400	15582975 - 15586397

## Sheet: Supplementary Table 5
	Position on Chromosome (bp)	Lito Linkage map (cM)	BO81604311 Linkage map (cM)
group 1									Missing markers
AMPA113	725296	3670
UDAp-440	1181349	3713							Lito					BO
UDAp-441	4300237	9157
UDAp-463	4792891	8161							group 1					group 1
UDAp-415	5789039		6885						CPPCT16	0				InvN	16946
AMPA115	6000445		0						Inv_N	13192				BPPCT-035B	22978
MA067a	7754202	12253							pchcms4	16752				pchcms4	28860
UDAp-435A	9688872		43721						udp005-5	27061				aprigms2	49130
UDAp-435B	9688897	17337							aprigms1	32281				udp005-1	53628
PACITA5	10493279	18012							aprigms2	32867				aprigms1	57172
BPPCT019C	13104564	15953							aprigms3	37522				aprigms3	69216
UDAp-442	13593048								PGM-SSR	41267				PGM-SSR	75488
UDAp-444	15062267	20127							aprigms8	43277				MA062	75667
EMPA002	18624567	24044							aprigms10	44563				aprigms8	82033
UDP005-4	19840513		53581						aprigms16	65537				aprigms10	82693
PaCITA17	20236026	25389	50851						BPPCT-011	67033				aprigms11	83567
PAC018	20431120	24852	51800						UDAp-442	80404				BPPCT-011	110705
UDAp-426	20508469								UDAp-453	82923				aprigms16	115177
UDAp-414	23610907	35983	49733											UDAp-453	139237
CPPCT034a	27022062	40542	75194						group 2
UDA025	27224564	41723							MA036	25257				group 2
CPPCT26	28363928	45552	82772						BPPCT-004	26095				seo38a	40109
UDA-013	28498366		82725											UDA020	43063
PaCITA7	28549183	44070							group 3					BPPCT-004	46883
AMPA124	29496379		84991						BPPCT-033B	2629				MA036	49177
BPPCT027B	29664887		82814						eppisf011	5531				ACO/tru	59026
UDAp-485	32727315	52291							MA068A	23835				BPPCT-024	74063
AMPA-109	35807999	62715	107304
UDAp-487	36718299	65220	117208						group 5					group 3
PAC026	39513783		124208						MA065	58955				PP4	3476
BPPCT028	39635080		126562											eppisf011	14302
UDAp-474	40854976	73180	133547						group 7					BPPCT-039B	33301
UDAp-467	42103339	76592	135810						28f4	15.221				MA068A	35689
UDAp-410	43086924	78490	137077						udp415-1	19.919				MA068B	35689
									udp415-6	21.625				UDAp-494	40088
group 2									UDAp-460	37.504				BPPCT-006	40174
EMPA7	1461795	6067	20354						SUS-SSR	44.1				UDAp-499	50261
EMPA17	3911638	2009							PAC003	64.832
UDAp-448	3916800	9713												group 4
UDAp-498	3917015	2377	2933						group 8					pchgms5	49500
UDAp-406	3953939	0	0						ino43/43	0				eppisf021	52505
UDA-008	5016255	10116							seo10.43	11008
PaCITA16	5715564	8725	35288						eppisf020	13485				group 5
UDAp-413	7156352		43612						UDAp-401	27528				UDA042	0
UDAp-428B	7372915	11844							Fum3	73245				pchgms4	52.561
UDAp-428A	7372915	11583	43458											MD204	55.968
BPPCT020B	10395251		30467											MA065	77.151
UDAp-455	10400013	12311	44558											MA075	82.866
UDAp-447	14972471	26358	46669
PACITA14	15480305	26223	48246											group 6
UDAp-456	15815258	26495												seo38b	38934
UDAp-434	15857357	26455	47751											BPPCT-018A	40982
BPPCT-002	16792170	26249	51869
UDAp-461	17004244													group 7
BPPCT-013	18384341	29112												PC5	33.82
PAC022	19790974		60423											PAC003	78.474
UDAp-405A	20735792
udp411	20888656	37007	67329
UDAp-457	21890458	39220	72146
UDAp-403	22119341		12596
UDAp-451	23118195	41634	74025
UDA-005	23123106	42214	75274
BPPCT030	23142300
AMPA095	23259995		73921
AMPA118	24539423	46838	83750
udp406	25476153	49620
AMPA116	26151136	51711	94100
UDAp-473	26667537	57499
group 3
AMPA101	461417		2810
UDP415-5	516864		0
PAC025	3161773	8351	9322
UDP97-403	3979893		19448
UDAp-429A	4089541		16765
UDAp-429B	4089598	0	20481
BPPCT007	4216847	11980
PaCITA23	4239465	7144	21420
UDAp-472	4796676		23286
UDAp-446	6280724	10148	29972
UDAp-494	10852603	22611
UDAp-412B	10974692	19822	39192
UDAp-412A	10974692	22635	39420
UDAp-496	13994164		44541
UDA-002	13994164	31029	44142
UDAp-436B	14079890		45647
UDAp-436A	14080119	29911
PaCITA10	16004350	38337	51670
UDAp-493	16551738		53199
AMPA119	21335798
PaCITA4	24128479		50708
UDAp-449	24375063		60495
group 4
AMPA110	1805517	0	23073
pchgms2	2370408	2005	24123
UDAp-480	1961702	2491	23310
PaCITA6-1	2707587	4011
PACITA6-2	2707763	6926	20627
PaCITA25	3682370		31777
PACITA11	3682654		0
UDAp-418	3782724		32943
UDP024	4016857		34188
UDAp-421A	4233743		35593
UDAp-421B	4233788	12248	35685
UDAp-404	4380815	16036	36825
BPPCT040	7587605		44800
UDP-003	10014885		57183
UDAp-483	10960035		54235
UDAp-439	11657344	36942	55146
udp402	12180056	40679	60121
AMPA103	15004034
UDAp-409	16601939	54006
PaCITA20	17830331	58591
UDA-027	18165310	57882
PCHGMS5	18314137
UDAp-416	18802871	61101
group 5
AMPA105	289622	5519	5.369
AMPA112	1119936	7957	9.756
BPPCT026	1120036	9.87	15.917
BPPCT041	2110792	0
UDA-015	2912725	10353
CPPCT036	3119928	16571	20.223
udp401b	3748304	11860	26.022
UDAp-431A	6612284
PaCITA21	8002993	25429
BPPCT017	8360713
BPPCT-037	9660365	32130	49.894
CPPCT013	10324528	36796
UDAp-452	11224872	46380	51.975
EMPA009	12337346	48416
BPPCT038	12428613		62.895
CPPCT025	13037002	50516
UDAp-425	13276913	53596	68.147
AMPA122	13551126	55087
BPPCT-014	14414933	56931
UDAp-433	14476449		79.813
UDAp-417A	14665133		79.128
UDAp-417B	14665133		78.431
UDAp-430	15868327		85.7
group 6
AMPA100	3100227
CPPCT008	4528807	0
UDAp-420	8133735	4897	0
BPPCT033C	8791735	20205
UDAp-454	9503407	13623
UDAp-492	9599895		8951
BPPCT008B	10094721	13680	8951
UDAp-497	10876372	13654
BPPCT009	13096458	15862	9035
UDAp-486	14634639
UDAp-489	15175477	20198	14280
UDAp-435C	15681887		8142
UDAp-484A	17337066	21169
BPPCT025	18878628	25173	22622
UDP021	20399893		28675
UDP412	22701949	45565	33952
CPPCT04C	22894650	45526	34308
UDA-048	23207314	45373	36034
BPPCT018B	23937352	49936
AMPA123A	25252796		49380
AMPA123B	25252921	55094	46489
SSRPACITA12	25882100	40181	58817
UDP96-010	26084775	53113	51910
group 7
AMPA107	375448		0
UDAp-450	1753749	7.56
UDAp-431B	3007215	0
UDAp-424A	6179424	6.815	1.498
UDAp-422	6590152		4.23
CPPCT022	11408435		16.221
UDAp-503	11582897	11.968
UDP98-405	12047457	13.329
UDAp-471	12816160	17.204	22.151
UDP415-3	13170526	19.51
UDP415-2	13170526		24.824
UDP415-4	13170526		30.291
UDAp-407	15015118	25.094
UDAp-460	16922124		47.052
CPPCT33	16955589	36.765
AMPA114	17774808	41.156
CPPCT007	22066678
UDAp-478	22271419		69.354
AMPA092	22668379		72.734
group 8
UDAp-438	1679706		37011
tig6041	8752651	21352	0
tig6037	9393069	23993
UDAp-470	9809448	25447	8367
BPPCT012	10454665	26867	9176
tig6363	11718952	31777	19105
tig6777	12326888	34730
AMPA111	14099932	40608
UDA-003	14710596	43924
UDP98-409	15598862	45742	31251
UDAp-488	16396874	56253

## Sheet: Supplementary Table 6
Predicted Gene (NCBI)	Gene name ('Stella')	Chromosome	Position on 'Stella' chromosome (bp)	Organism (NCBI)	QTL
ATPase E1-E2 type family protein / haloacid dehalogenase-like hydrolase family protein	PruarS.1G027000.t1	1	1598144	Arabidopsis thaliana	-
ATPase E1-E2 type family protein / haloacid dehalogenase-like hydrolase family protein	PruarS.1G027100.t1	1	1602639	Arabidopsis thaliana	-
ATPase E1-E2 type family protein / haloacid dehalogenase-like hydrolase family protein	PruarS.1G027200.t1	1	1610456	Arabidopsis thaliana	-
ATPase E1-E2 type family protein / haloacid dehalogenase-like hydrolase family protein	PruarS.1G027300.t1	1	1622097	Arabidopsis thaliana	-
ATPase E1-E2 type family protein / haloacid dehalogenase-like hydrolase family protein	PruarS.1G027400.t1	1	1637076	Arabidopsis thaliana	-
Malate dehydrogenase	PruarS.1G047600.t1	1	2846282	Prunus mume	-
Ca(2+)-ATPase isoform 8	PruarS.1G083800.t1	1	4984550	Arabidopsis thaliana	-
Autoinhibited Ca(2+)-ATPase 10	PruarS.1G083900.t2.	1	4986930	Arabidopsis thaliana	-
Autoinhibited Ca2+-ATPase 10	PruarS.1G083900.t1	1	4986930	Arabidopsis thaliana	-
Calcium-transporting ATPase 8	PruarS.1G084200.t1	1	5005506	Prunus yedoensis	-
Autoinhibited Ca2+ -ATPase%2C isoform 8	PruarS.1G084400.t1	1	5018575	Prunus avium	-
autoinhibited Ca(2+)-ATPase 9	PruarS.1G084500.t1	1	5021116	Arabidopsis thaliana	-
Autoinhibited Ca(2+)-ATPase 9	PruarS.1G084500.t2.	1	5021116	Prunus avium	-
Autoinhibited Ca2+-ATPase 8	PruarS.1G084700.t1	1	5034092	Arabidopsis thaliana	-
Autoinhibited Ca2+-ATPase 8	PruarS.1G085100.t1	1	5058351	Arabidopsis thaliana	-
Autoinhibited Ca(2+)-ATPase 10	PruarS.1G085200.t1	1	5069121	Prunus persica	-
AAA-ATPase	PruarS.1G095000.t1	1	5841357	Arabidopsis thaliana	-
Autoinhibited Ca2+-ATPase 11	PruarS.1G205200.t1	1	12364652	Prunus dulcis	-
Autoinhibited Ca2+-ATPase 11	PruarS.1G233800.t1	1	13863238	Prunus dulcis	-
Autoinhibited Ca2+-ATPase 11	PruarS.1G235000.t1	1	13959516	Prunus dulcis	-
Autoinhibited Ca2+-ATPase 11	PruarS.1G241000.t1	1	14236499	Prunus dulcis	-
Autoinhibited Ca2+-ATPase 11	PruarS.1G243900.t1	1	14398797	Prunus dulcis	-
Autoinhibited Ca2+-ATPase 11	PruarS.1G245700.t1	1	14456677	Prunus dulcis	-
Autoinhibited Ca2+-ATPase 11	PruarS.1G248800.t1	1	14585962	Prunus dulcis	-
Autoinhibited Ca2+-ATPase 11	PruarS.1G262000.t1	1	15372711	Prunus dulcis	-
V-type proton ATPase subunit a1-like	PruarS.1G269400.t1	1	15762025	Prunus mume	-
AAA-type ATPase family protein	PruarS.1G271200.t1	1	15855310	Arabidopsis thaliana	-
Autoinhibited Ca2+-ATPase 11	PruarS.1G284300.t1	1	16614521	Prunus dulcis	-
Autoinhibited Ca2+-ATPase 11	PruarS.1G284400.t1	1	16615050	Prunus dulcis	-
Autoinhibited Ca2+-ATPase 11	PruarS.1G290300.t1	1	16936319	Prunus dulcis	-
Autoinhibited Ca2+-ATPase 11	PruarS.1G290400.t1	1	16939451	Prunus dulcis	-
Autoinhibited Ca2+-ATPase 11	PruarS.1G292000.t1	1	17035830	Prunus dulcis	-
Autoinhibited Ca2+-ATPase 11	PruarS.1G292100.t1	1	17036390	Prunus dulcis	-
Autoinhibited Ca2+-ATPase 11	PruarS.1G312400.t1	1	18032959	Prunus dulcis	-
V-type proton ATPase subunit a1-like	PruarS.1G314300.t1	1	18104272	Prunus mume	-
Calcium-transporting ATPase 4	PruarS.1G326900.t1	1	18758077	Prunus dulcis	-
Autoinhibited Ca2+-ATPase 11	PruarS.1G330200.t1	1	18890708	Prunus dulcis	-
Autoinhibited Ca2+-ATPase 11	PruarS.1G331800.t1	1	18977641	Arabidopsis thaliana	-
Autoinhibited Ca2+-ATPase 11	PruarS.1G342100.t1	1	19477875	Prunus dulcis	-
Autoinhibited Ca2+-ATPase 11	PruarS.1G343400.t1	1	19516024	Prunus dulcis	-
Autoinhibited Ca2+-ATPase 11	PruarS.1G362600.t1	1	20647827	Prunus dulcis	-
AAA-ATPase At3g50940-like [Prunus avium]	PruarS.1G364900.t1	1	20773648	Arabidopsis thaliana	-
V-type proton ATPase subunit a1-like	PruarS.1G401100.t1	1	22598701	Prunus mume	-
phospholipid-transporting ATPase 3	PruarS.1G414100.t1	1	23378592	Prunus mume	-
ATPase E1-E2 type family protein / haloacid dehalogenase-like hydrolase family protein	PruarS.1G458400.t1	1	25455525	Arabidopsis thaliana	-
Aluminum activated malate transporter family protein	PruarS.1G466600.t1	1	25882065	Prunus mume	-
Aluminum-activated malate transporter 4 isoform X1	PruarS.1G466800.t1	1	25890226	Prunus persica	-
Vacuolar H+-pumping ATPase 16 kDa proteolipid subunit 4	PruarS.1G528000.t2.	1	29338409	Arabidopsis thaliana	-
vacuolar H+-pumping ATPase 16 kDa proteolipid subunit 4	PruarS.1G528000.t1	1	29338409	Arabidopsis thaliana	-
Vacuolar proton ATPase A3	PruarS.1G529300.t1	1	29402048	Arabidopsis thaliana	-
AAA-ATPase	PruarS.1G535700.t1	1	29706915	Prunus mume	-
P-type ATPase	PruarS.1G563500.t1	1	31226544	Arabidopsis thaliana	-
endoplasmic reticulum-type calcium-transporting ATPase 3	PruarS.1G581300.t1	1	32049275	Arabidopsis thaliana	-
Autoinhibited Ca2+-ATPase 1	PruarS.1G583900.t1	1	32178170	Arabidopsis thaliana	-
Plasma membrane H+-ATPase	PruarS.1G624000.t1	1	34267623	Prunus persica	-
V-type proton ATPase subunit c	PruarS.1G634500.t1	1	34915704	Arabidopsis thaliana	-
ATPase family associated with various cellular activities (AAA)	PruarS.1G662000.t1	1	36442819	Arabidopsis thaliana	-
vacuolar H+-pumping ATPase	PruarS.1G664900.t1	1	36617116	Arabidopsis thaliana	-
AAA-type ATPase family protein	PruarS.1G721100.t1	1	40213463	Arabidopsis thaliana	-
V-type proton ATPase subunit G3	PruarS.1G727500.t1	1	40582530	Prunus dulcis	-
Probable manganese-transporting ATPase PDR2	PruarS.1G738900.t1	1	41320415	Prunus persica	-
AAA-type ATPase family protein	PruarS.1G771100.t1	1	43370471	Arabidopsis thaliana	-
Calcium-transporting ATPase 4 plasma membrane-type-like	PruarS.2G027400.t1	2	1718113	Prunus mume	-
Calcium-transporting ATPase 4 plasma membrane-type-like	PruarS.2G027400.t2.	2	1721680	Prunus mume	-
V-type proton ATPase subunit a1-like	PruarS.2G039800.t1	2	2449454	Prunus mume	-
Citrate synthase	PruarS.2G068100.t1	2	4044272	Prunus sibirica	-
Calcium-transporting ATPase 4 plasma membrane-type isoform X1	PruarS.2G091100.t1	2	5444545	Prunus persica	-
Autoinhibited Ca2+-ATPase 11	PruarS.2G091200.t1	2	5444964	Prunus dulcis	-
Autoinhibited Ca2+-ATPase 11	PruarS.2G111200.t1	2	6436575	Prunus dulcis	-
Calcium-transporting ATPase 4 plasma membrane-type isoform X1	PruarS.2G121700.t1	2	7028629	Prunus persica	-
Autoinhibited Ca2+-ATPase 11	PruarS.2G126500.t1	2	7281369	Prunus dulcis	-
Phospholipid-transporting ATPase 1	PruarS.2G138700.t1	2	7948822	Prunus mume	-
V-type proton ATPase subunit a1-like	PruarS.2G163600.t1	2	9340376	Prunus mume	-
Autoinhibited Ca2+-ATPase 11	PruarS.2G169300.t1	2	9649178	Prunus dulcis	-
Calcium-transporting ATPase 13 plasma membrane-type	PruarS.2G194500.t1	2	11020524	Prunus mume	-
Malate dehydrogenase [NADP], chloroplastic	PruarS.2G203900.t1	2	11578972	Prunus mume	-
Autoinhibited Ca2+-ATPase 11	PruarS.2G217000.t1	2	12281260	Prunus dulcis	-
Plasma membrane ATPase 1-like	PruarS.2G268500.t1	2	15182994	Prunus mume	-
Calcium-transporting ATPase 12 plasma membrane-type-like	PruarS.2G293400.t1	2	16806646	Prunus mume	-
Aluminum-activated malate transporter 10-like	PruarS.2G357500.t1	2	20390403	Prunus avium	-
Calcium-transporting ATPase endoplasmic reticulum-type	PruarS.2G358200.t1	2	20419456	Prunus persica	-
AAA-ATPase	PruarS.2G358600.t1	2	20442659	Prunus persica	-
Vacuolar ATP synthase subunit H family protein	PruarS.2G498000.t1	2	27666172	Arabidopsis thaliana	-
Isocitrate dehydrogenase	PruarS.3G018500.t1	3	1021713	Prunus persica	-
V-type proton ATPase catalytic subunit A	PruarS.3G023500.t1	3	1369002	Prunus mume	-
Calcium-transporting ATPase 9 plasma membrane-type isoform X1	PruarS.3G046100.t2.	3	2638416	Prunus persica	-
Calcium-transporting ATPase 9 plasma membrane-type isoform X2	PruarS.3G046100.t1	3	2638416	Prunus persica	-
ATPase 10 plasma membrane-type	PruarS.3G049700.t1	3	2854137	Prunus mume	-
V-type proton ATPase subunit G-like	PruarS.3G059400.t1	3	3388346	Prunus mume	-
probable phospholipid-transporting ATPase 4 isoform X2	PruarS.3G067000.t1	3	3873732	Prunus mume	-
ATPase 9 plasma membrane-type	PruarS.3G115700.t1	3	7089459	Prunus mume	-
hydroxycinnamoyl-CoA shikimate/quinate hydroxycinnamoyl transferase	PruarS.3G126400.t1	3	7740968	Prunus mume	-
hydroxycinnamoyl-CoA shikimate/quinate hydroxycinnamoyl transferase	PruarS.3G126600.t1	3	7755199	Arabidopsis thaliana	-
Hydroxycinnamoyl-CoA shikimate/quinate hydroxycinnamoyl transferase	PruarS.3G127200.t1	3	7779649	Prunus mume	-
hydroxycinnamoyl-CoA shikimate/quinate hydroxycinnamoyl transferase	PruarS.3G128000.t1	3	7824471	Prunus mume	-
hydroxycinnamoyl-CoA shikimate/quinate hydroxycinnamoyl transferase	PruarS.3G128500.t1	3	7860842	Prunus mume	-
Autoinhibited Ca2+-ATPase 11	PruarS.3G141900.t1	3	8624280	Prunus dulcis	-
Autoinhibited Ca2+-ATPase 11	PruarS.3G168800.t1	3	10117132	Prunus dulcis	-
Autoinhibited Ca2+-ATPase 11	PruarS.3G184700.t1	3	10935281	Prunus dulcis	-
Phospholipid-transporting ATPase 2	PruarS.3G190800.t1	3	11274058	Prunus mume	-
Autoinhibited Ca2+-ATPase 11	PruarS.3G205300.t1	3	11975745	Prunus dulcis	-
Autoinhibited Ca2+-ATPase 11	PruarS.3G208200.t1	3	12120831	Prunus dulcis	-
Citrate synthase, glyoxysomal	PruarS.3G265700.t1	3	15494585	Prunus persica	-
V-type proton ATPase subunit D	PruarS.3G265800.t1	3	15506502	Arabidopsis thaliana	-
Malate dehydrogenase	PruarS.3G287400.t1	3	16607875	Arabidopsis thaliana	-
Calcium-transporting ATPase 12 plasma membrane-type-like	PruarS.3G294300.t1	3	17004621	Prunus mume	-
Citrate synthase, glyoxysomal	PruarS.3G310600.t1	3	17860557	Prunus persica	-
Aconitate hydratase cytoplasmic	PruarS.3G311100.t1	3	17894636	Prunus persica	-
3-dehydroquinate synthase homolog isoform X1	PruarS.3G374400.t1	3	21364514	Prunus mume	-
V-type proton ATPase subunit d2	PruarS.3G375300.t1	3	21412785	Arabidopsis thaliana	-
Plasma membrane ATPase 1-like	PruarS.3G377100.t1	3	21475486	Prunus mume	-
AAA-ATPase ASD mitochondrial-like	PruarS.3G378300.t1	3	21545940	Prunus avium	-
AAA-ATPase ASD, mitochondrial	PruarS.3G378300.t2.	3	21545940	Prunus persica	-
AAA-ATPase ASD mitochondrial-like	PruarS.3G378400.t1	3	21548345	Prunus mume	-
AAA-ATPase At3g28580-like isoform X2	PruarS.3G378500.t1	3	21552005	Prunus mume	-
AAA-ATPase ASD mitochondrial-like	PruarS.3G378800.t1	3	21557395	Prunus persica	-
AAA-ATPase At3g28580-like isoform X1	PruarS.3G379000.t3.	3	21564103	Prunus mume	-
Probable phospholipid-transporting ATPase 8	PruarS.3G389900.t1	3	22085004	Prunus mume	-
Isocitrate dehydrogenase [NADP] isoform X1	PruarS.3G392300.t1	3	22196474	Prunus persica	-
V-type proton ATPase subunit C	PruarS.3G416100.t1	3	23361854	Prunus mume	-
ATPase E1-E2 type family protein / haloacid dehalogenase-like hydrolase family protein	PruarS.4G007700.t1	4	366919	Arabidopsis thaliana	-
Autoinhibited Ca(2+)-ATPase 10	PruarS.4G007800.t1	4	368321	Arabidopsis thaliana	-
Malate dehydrogenase	PruarS.4G064000.t1	4	3065462	Prunus persica	Quinate
Malate dehydrogenase	PruarS.4G064200.t1	4	3072577	Prunus persica	Quinate
ATPase E1-E2 type family protein / haloacid dehalogenase-like hydrolase family protein	PruarS.4G125700.t1	4	6422906	Arabidopsis thaliana	Quinate
Copper-transporting ATPase RAN1	PruarS.4G139300.t1	4	7383611	Prunus avium	Quinate
ATPase E1-E2 type family protein / haloacid dehalogenase-like hydrolase family protein	PruarS.4G143100.t1	4	7552609	Arabidopsis thaliana	Quinate
Isocitrate dehydrogenase	PruarS.4G149300.t1	4	7891677	Prunus persica	pH/Quinate
ATPase E1-E2 type family protein / haloacid dehalogenase-like hydrolase family protein	PruarS.4G150400.t1	4	7986794	Arabidopsis thaliana	pH/Quinate
Malate dehydrogenase	PruarS.4G152800.t1	4	8125012	Prunus persica	pH/Quinate
V-type proton ATPase subunit a1-like	PruarS.4G168300.t1	4	9142163	Prunus mume	pH/Quinate
AAA-ATPase At3g50940	PruarS.4G204300.t1	4	11086844	Prunus persica	pH
Malate dehydrogenase	PruarS.4G211500.t1	4	11499414	Prunus persica	pH
Autoinhibited Ca2+-ATPase 11	PruarS.4G286100.t1	4	16020656	Prunus dulcis	-
Copper-transporting ATPase HMA5 isoform X1	PruarS.4G317000.t1	4	17520648	Prunus persica	-
Copper-transporting ATPase HMA5 isoform X1	PruarS.4G317000.t2.	4	17520648	Prunus persica	-
Autoinhibited Ca2+-ATPase 11	PruarS.4G320000.t1	4	17686365	Prunus dulcis	-
Autoinhibited Ca2+-ATPase 11	PruarS.4G320200.t1	4	17689518	Prunus dulcis	-
Autoinhibited Ca2+-ATPase 11	PruarS.4G323500.t1	4	17839682	Prunus dulcis	-
Autoinhibited Ca2+-ATPase 11	PruarS.4G366600.t1	4	20224283	Prunus dulcis	-
Autoinhibited Ca2+-ATPase 11	PruarS.4G373400.t1	4	20559754	Prunus dulcis	-
Autoinhibited Ca2+-ATPase 11	PruarS.4G378700.t1	4	20814922	Prunus dulcis	-
V-type proton ATPase subunit a1-like	PruarS.4G385100.t1	4	21291014	Prunus mume	-
Autoinhibited Ca2+-ATPase 11	PruarS.4G395900.t1	4	21853819	Prunus dulcis	-
V-type proton ATPase subunit a1-like	PruarS.4G417100.t1	4	22875861	Prunus mume	-
ATPase family associated with various cellular activities (AAA)	PruarS.4G461600.t3.	4	25180868	Arabidopsis thaliana	-
ATPase family associated with various cellular activities (AAA)	PruarS.4G461600.t2.	4	25180868	Arabidopsis thaliana	-
Autoinhibited Ca2+-ATPase 11	PruarS.5G031800.t1	5	2010962	Prunus dulcis	-
ER-based factor for assembly of V-ATPase	PruarS.5G033200.t1	5	2081874	Arabidopsis thaliana	Quinate
Aluminum-activated malate transporter 12-like	PruarS.5G039900.t1	5	2615496	Prunus mume	Quinate
H[+]-ATPase 11	PruarS.5G063900.t1	5	4196183	Arabidopsis thaliana	Titratable acidity/Quinate
Aconitase/3-isopropylmalate dehydratase protein	PruarS.5G069700.t1	5	4542329	Prunus mume	Titratable acidity/Quinate
Autoinhibited Ca2+-ATPase 11	PruarS.5G089500.t1	5	5687481	Prunus dulcis	Titratable acidity/Quinate
Autoinhibited Ca2+-ATPase 11	PruarS.5G092700.t1	5	5910093	Prunus dulcis	Titratable acidity/Quinate
Autoinhibited Ca2+-ATPase 11	PruarS.5G110900.t1	5	6767006	Prunus dulcis	Titratable acidity/Quinate
Autoinhibited Ca2+-ATPase 11	PruarS.5G114500.t1	5	6933650	Prunus dulcis	Titratable acidity/Quinate
Autoinhibited Ca2+-ATPase 11	PruarS.5G130200.t1	5	7835158	Prunus dulcis	Titratable acidity/Quinate
Copper-transporting ATPase HMA5	PruarS.5G130800.t1	5	7881041	Prunus avium	Titratable acidity/Quinate
Copper-transporting ATPase HMA5	PruarS.5G131000.t1	5	7909647	Prunus avium	Titratable acidity/Quinate
Aluminum-activated malate transporter 9	PruarS.5G146400.t1	5	8746464	Prunus mume	Titratable acidity/Quinate
V-type proton ATPase subunit E-like	PruarS.5G151000.t1	5	8956725	Prunus mume	Titratable acidity/Quinate
Aluminum activated malate transporter family protein	PruarS.5G168800.t1	5	9880736	Prunus mume	Titratable acidity/Quinate
AAA-type ATPase family protein	PruarS.5G194000.t1	5	11224984	Arabidopsis thaliana	-
Malate synthase	PruarS.5G195800.t1	5	11332937	Prunus sibirica	-
H[+]-ATPase 12	PruarS.5G231000.t1	5	13136059	Arabidopsis thaliana	-
Malate dehydrogenase	PruarS.5G240700.t1	5	13592603	Prunus mume	-
ATPase E1-E2 type family protein / haloacid dehalogenase-like hydrolase family protein	PruarS.5G263100.t1	5	14709473	Prunus mume	-
Aluminum-activated malate transporter 9	PruarS.5G268500.t1	5	14994233	Prunus persica	-
V-type proton ATPase subunit F	PruarS.6G007500.t1	6	506236	Arabidopsis thaliana	Titratable acidity/Citrate
V-type proton ATPase subunit a1	PruarS.6G112700.t1	6	6384328	Arabidopsis thaliana	Titratable acidity/Citrate
Aluminum-activated malate transporter 2	PruarS.6G181900.t1	6	10965685	Prunus persica	Titratable acidity/Citrate
Aluminum-activated malate transporter 2	PruarS.6G182300.t1	6	10984393	Prunus avium	Titratable acidity/Citrate
Aluminum-activated malate transporter 2	PruarS.6G182700.t1	6	11005460	Prunus mume	Titratable acidity/Citrate
Aluminum-activated malate transporter 2	PruarS.6G182700.t2.	6	11005460	Prunus mume	Titratable acidity/Citrate
Autoinhibited Ca2+-ATPase 11	PruarS.6G197200.t1	6	11926301	Prunus dulcis	Titratable acidity/Citrate
Autoinhibited Ca2+-ATPase 11	PruarS.6G223700.t1	6	13137809	Prunus dulcis	Titratable acidity/Citrate
Bifunctional 3-dehydroquinate dehydratase/shikimate dehydrogenase	PruarS.6G234500.t1	6	13555941	Prunus dulcis	Titratable acidity
Bifunctional 3-dehydroquinate dehydratase/shikimate dehydrogenase	PruarS.6G234600.t1	6	13566985	Prunus mume	Titratable acidity
Autoinhibited Ca2+-ATPase 11	PruarS.6G241300.t1	6	13885027	Prunus dulcis	Titratable acidity
Autoinhibited Ca2+-ATPase 11	PruarS.6G241400.t1	6	13888055	Prunus dulcis	Titratable acidity
Autoinhibited Ca2+-ATPase 11	PruarS.6G250600.t1	6	14459632	Prunus dulcis	Titratable acidity
Autoinhibited Ca2+-ATPase 11	PruarS.6G256700.t1	6	14699301	Prunus dulcis	Titratable acidity
Autoinhibited Ca2+-ATPase 11	PruarS.6G256900.t1	6	14701376	Prunus dulcis	Titratable acidity
Autoinhibited Ca2+-ATPase 11	PruarS.6G271600.t1	6	15568613	Prunus dulcis	Titratable acidity
Peroxisomal NAD-malate dehydrogenase 1	PruarS.6G310700.t1	6	17956547	Arabidopsis thaliana	Titratable acidity
Copper-translocating P-type ATPase	PruarS.6G328400.t1	6	19058822	Prunus dulcis	-
Copper-translocating P-type ATPase	PruarS.6G328500.t1	6	19061315	Arabidopsis thaliana	-
Isocitrate dehydrogenase V	PruarS.6G334700.t1	6	19422414	Prunus persica	-
V-type proton ATPase subunit G-like	PruarS.6G336300.t1	6	19544054	Prunus mume	-
Hydroxycinnamoyl-CoA shikimate/quinate hydroxycinnamoyl transferase	PruarS.6G399400.t1	6	22630942	Arabidopsis thaliana	-
Hydroxycinnamoyl-CoA shikimate/quinate hydroxycinnamoyl transferase	PruarS.6G399500.t1	6	22631482	Arabidopsis thaliana	-
Phospholipid-transporting ATPase 1	PruarS.6G408700.t1	6	23102870	Arabidopsis thaliana	-
V-type proton ATPase subunit E2	PruarS.6G410600.t1	6	23183704	Prunus mume	-
Bifunctional 3-dehydroquinate dehydratase/shikimate dehydrogenase	PruarS.6G449600.t2.	6	25106991	Prunus dulcis	-
Bifunctional 3-dehydroquinate dehydratase/shikimate dehydrogenase	PruarS.6G449600.t1	6	25106991	Prunus dulcis	-
Autoinhibited Ca2+-ATPase 11	PruarS.6G488000.t1	6	27062928	Prunus dulcis	-
Autoinhibited Ca2+-ATPase 11	PruarS.6G495500.t1	6	27457662	Prunus dulcis	-
Autoinhibited Ca2+-ATPase 11	PruarS.6G498500.t1	6	27582667	Prunus dulcis	-
Autoinhibited Ca2+-ATPase 11	PruarS.7G002700.t1	7	133598	Prunus dulcis	-
V-type proton ATPase subunit a1-like	PruarS.7G005400.t1	7	324988	Prunus mume	-
Autoinhibited Ca2+-ATPase 11	PruarS.7G021600.t1	7	1238110	Prunus dulcis	-
Autoinhibited Ca2+-ATPase 11	PruarS.7G025200.t1	7	1454648	Prunus dulcis	-
Autoinhibited Ca2+-ATPase 11	PruarS.7G044500.t1	7	2343030	Prunus dulcis	-
Autoinhibited Ca2+-ATPase 11	PruarS.7G045200.t1	7	2405619	Prunus dulcis	-
Autoinhibited Ca2+-ATPase 11	PruarS.7G050000.t1	7	2648116	Prunus dulcis	-
Autoinhibited Ca2+-ATPase 11	PruarS.7G063300.t1	7	3335452	Prunus dulcis	-
Autoinhibited Ca2+-ATPase 11	PruarS.7G074000.t1	7	3962754	Prunus dulcis	-
V-type proton ATPase subunit F	PruarS.7G102700.t1	7	5476364	Arabidopsis thaliana	-
Autoinhibited Ca2+-ATPase 11	PruarS.7G130800.t1	7	7142051	Prunus dulcis	-
Autoinhibited Ca2+-ATPase 11	PruarS.7G140100.t1	7	7661357	Prunus dulcis	-
Autoinhibited Ca2+-ATPase 11	PruarS.7G140200.t1	7	7661849	Prunus dulcis	-
Autoinhibited Ca2+-ATPase 11	PruarS.7G183000.t1	7	10123641	Prunus dulcis	-
Autoinhibited Ca2+-ATPase 11	PruarS.7G183100.t1	7	10126957	Arabidopsis thaliana	-
Autoinhibited Ca2+-ATPase 11 isoform 4	PruarS.7G183400.t1	7	10141460	Arabidopsis thaliana	-
Autoinhibited Ca2+-ATPase 11	PruarS.7G183500.t1	7	10163894	Prunus dulcis	-
Autoinhibited Ca2+-ATPase 11 isoform 4	PruarS.7G183500.t2.	7	10163894	Arabidopsis thaliana	-
Autoinhibited Ca2+-ATPase 11	PruarS.7G183800.t1	7	10187530	Prunus dulcis	-
Autoinhibited Ca2+-ATPase 11	PruarS.7G187100.t1	7	10441478	Prunus dulcis	-
Autoinhibited Ca2+-ATPase 11	PruarS.7G187800.t1	7	10479248	Prunus dulcis	-
Autoinhibited Ca2+-ATPase 11	PruarS.7G196800.t1	7	11092984	Prunus dulcis	-
Autoinhibited Ca2+-ATPase 11	PruarS.7G196900.t1	7	11093751	Prunus dulcis	-
Autoinhibited Ca2+-ATPase 11	PruarS.7G197000.t1	7	11095134	Prunus dulcis	-
Aluminum-activated malate transporter 8	PruarS.7G231300.t1	7	13326119	Prunus persica	-
AAA-type ATPase family protein	PruarS.7G297200.t1	7	17128231	Prunus persica	Quinate
ATPase family associated with various cellular activities (AAA)	PruarS.7G298100.t1	7	17178829	Arabidopsis thaliana	Quinate
AAA-ATPase	PruarS.7G300800.t1	7	17293815	Arabidopsis thaliana	Quinate
3-dehydroquinate synthase	PruarS.7G312100.t1	7	17883654	Prunus persica	Quinate/Titratable acidity
Aconitate hydratase 1	PruarS.7G315000.t1	7	18028934	Prunus persica	Quinate/Titratable acidity
Isocitrate dehydrogenase III	PruarS.7G320000.t1	7	18237774	Prunus avium	Quinate/Titratable acidity
Autoinhibited Ca2+-ATPase 11	PruarS.7G324800.t1	7	18495944	Prunus dulcis	Quinate/Titratable acidity
Autoinhibited Ca2+-ATPase 11	PruarS.7G325800.t1	7	18539595	Prunus dulcis	Quinate/Titratable acidity
H[+]-ATPase 8	PruarS.7G408700.t1	7	22814269	Arabidopsis thaliana	Quinate/Titratable acidity
Autoinhibited Ca2+ -ATPase isoform 8	PruarS.8G018300.t1	8	1047844	Arabidopsis thaliana	-
Autoinhibited Ca2+-ATPase 11	PruarS.8G044500.t1	8	2595065	Prunus dulcis	-
Autoinhibited Ca2+-ATPase 11	PruarS.8G044600.t1	8	2597563	Prunus dulcis	-
Autoinhibited Ca2+-ATPase 11	PruarS.8G051700.t1	8	3006814	Prunus dulcis	-
Autoinhibited Ca2+-ATPase 11	PruarS.8G051800.t1	8	3009057	Prunus dulcis	-
V-type proton ATPase subunit a1-like	PruarS.8G052800.t1	8	3064332	Prunus mume	-
F-type H+-transporting ATPase subunit delta	PruarS.8G053600.t1	8	3110568	Arabidopsis thaliana	-
Autoinhibited Ca2+-ATPase 11	PruarS.8G068700.t2.	8	3865247	Prunus dulcis	-
Autoinhibited Ca2+-ATPase 11	PruarS.8G070300.t1	8	3929706	Prunus dulcis	-
Autoinhibited Ca2+-ATPase 11	PruarS.8G103000.t1	8	5620540	Prunus dulcis	-
Autoinhibited Ca2+-ATPase 11	PruarS.8G105100.t1	8	5690942	Prunus dulcis	-
Autoinhibited Ca2+-ATPase 11	PruarS.8G106200.t1	8	5717383	Prunus dulcis	-
Autoinhibited Ca2+-ATPase 11	PruarS.8G110200.t1	8	5898524	Prunus dulcis	-
Autoinhibited Ca2+-ATPase 11	PruarS.8G110300.t1	8	5899851	Prunus dulcis	-
Autoinhibited Ca2+-ATPase 11	PruarS.8G119000.t1	8	6355653	Prunus dulcis	-
copper-transporting ATPase PAA1, chloroplastic	PruarS.8G124400.t1	8	6606050	Prunus mume	-
copper-transporting ATPase PAA1, chloroplastic	PruarS.8G124500.t1	8	6608557	Prunus mume	-
Autoinhibited Ca2+-ATPase 11	PruarS.8G129500.t1	8	6875009	Prunus dulcis	-
Autoinhibited Ca2+-ATPase 11	PruarS.8G130700.t1	8	6933596	Prunus dulcis	-
Autoinhibited Ca2+-ATPase 11	PruarS.8G133200.t1	8	7060291	Prunus dulcis	-
hydroxycinnamoyl-CoA shikimate/quinate hydroxycinnamoyl transferase	PruarS.8G142600.t1	8	7671617	Prunus mume	-
Autoinhibited Ca2+-ATPase 11	PruarS.8G151600.t2.	8	8222557	Prunus dulcis	-
V-type proton ATPase 16 kDa proteolipid subunit-like	PruarS.8G152600.t1	8	8273853	Pyrus x bretschneideri	Titratable acidity/Citrate/Malate
V-type proton ATPase subunit a3	PruarS.8G160500.t1	8	8774938	Prunus mume	Titratable acidity/Citrate/Malate
Malate dehydrogenase, glyoxisomal	PruarS.8G247000.t1	8	13572567	Prunus persica	Titratable acidity/Citrate/Malate
V-type proton ATPase subunit B2	PruarS.8G258400.t1	8	14209940	Prunus mume	Titratable acidity/Citrate/Malate
Isocitrate dehydrogenase [NAD] regulatory subunit 1, mitochondrial	PruarS.8G269300.t1	8	14781370	Prunus persica	Titratable acidity/Citrate/Malate
ATPase E1-E2 type family protein / haloacid dehalogenase-like hydrolase family protein	PruarS.8G333100.t1	8	17910739	Arabidopsis thaliana	-
ATPase E1-E2 type family protein / haloacid dehalogenase-like hydrolase family protein	PruarS.8G333300.t1	8	17912443	Arabidopsis thaliana	-
ATPase E1-E2 type family protein / haloacid dehalogenase-like hydrolase family protein	PruarS.8G334000.t1	8	17956698	Arabidopsis thaliana	-
Aluminum-activated malate transporter 8-like	PruarS.8G342900.t1	8	18409090	Prunus mume	-
